# Supplementary material for: Toxicity and Dermatokinetic Analysis of Ibrutinib in Human Skin Models
Source: Pharmaceutics. 2024 Oct 26;16(11):1377. doi: 10.3390/pharmaceutics16111377 (PMC11597583; doi:10.3390/pharmaceutics16111377)
Supplement: Supplementary file 1 [file pharmaceutics-16-01377-s001.zip]

Archive with 1 entries (1 files):
- pharmaceutics-3222052-supplementary.pdf
